# Supplementary material for: Effects of dietary level of tannic acid and protein on internal organ weights and biochemical blood parameters of rats
Source: PLoS One. 2018 Jan 5;13(1):e0190769. doi: 10.1371/journal.pone.0190769 (PMC5755905; doi:10.1371/journal.pone.0190769)
Supplement: S1 Table — Raw data. (XLS) [file pone.0190769.s001.xls]

## Sheet: Organ weights
Crude protein, %	Tannic acid, %	Total body weight, g	Raw organ weight, g								Relative organ weight, g/100 g body weight
			Liver	Kidneys	Stomach	Pancreas	Spleen	Small intestine	Caecum		Liver	Kidneys	Stomach	Pancreas	Spleen	Small intestine	Caecum
10	0	342.9	11.864	2.127	1.376	1.069	0.694	10.5	0.872		3.4599	0.620297	0.401283	0.311753	0.202391	3.06212	0.254302
10	0	296.2	12.799	1.802	1.406	0.941	0.664	7.265	0.696		4.32107	0.608373	0.474679	0.317691	0.224173	2.45273	0.234976
10	0	301.6	12.424	2.006	1.177	0.983	0.659	11.532	0.98		4.11936	0.665119	0.390252	0.325928	0.218501	3.82361	0.324934
10	0	290	10.824	1.814	1.051	1.023	0.61	7.607	0.761		3.73241	0.625517	0.362414	0.352759	0.210345	2.6231	0.262414
10	0	301.2	9.715	1.959	1.325	1.412	0.658	7.694	0.889		3.22543	0.650398	0.439907	0.468792	0.218459	2.55445	0.295153
10	0	324.6	12.636	1.928	1.211	0.783	0.609	7.916	1.01		3.89279	0.593962	0.373075	0.24122	0.187616	2.43869	0.311152
10	0.25	322.5	12.11	2.383	1.587	1.273	0.713	11.702	1.281		3.75504	0.738915	0.492093	0.394729	0.221085	3.62853	0.397209
10	0.25	255.9	10.06	1.731	1.226	1.064	0.527	11.086	0.919		3.93122	0.676436	0.479093	0.415787	0.20594	4.33216	0.359125
10	0.25	325.7	12.976	2.143	1.51	1.313	0.611	10.119	1.122		3.98403	0.657967	0.463617	0.403132	0.187596	3.10685	0.344489
10	0.25	314.6	14.007	2.168	1.617	0.938	0.626	11.845	1.028		4.45232	0.689129	0.513986	0.298156	0.198983	3.7651	0.326764
10	0.25	274.7	9.397	1.834	1.139	0.982	0.425	7.405	0.864		3.42082	0.667637	0.414634	0.357481	0.154714	2.69567	0.314525
10	0.25	348.8	14.74	2.205	1.425	0.952	0.66	10.711	1.06		4.22592	0.632167	0.408544	0.272936	0.18922	3.07081	0.303899
10	0.5	319.8	11.436	1.806	1.406	1.121	0.773	11.586	1.289		3.57598	0.564728	0.43965	0.350532	0.241714	3.62289	0.403064
10	0.5	325.3	14.067	1.979	1.429	1.144	0.771	10.593	0.975		4.32432	0.608362	0.439287	0.351675	0.237012	3.25638	0.299723
10	0.5	302	12.337	2.11	1.368	1.152	0.535	9.933	0.93		4.0851	0.698675	0.45298	0.381457	0.177152	3.28907	0.307947
10	0.5	259.8	11.366	1.798	1.176	1.018	0.703	8.832	1.054		4.3749	0.692071	0.452656	0.39184	0.270593	3.39954	0.405697
10	0.5	284.1	12.666	2.08	1.28	1.262	0.626	8.272	0.742		4.45829	0.732137	0.450546	0.44421	0.220345	2.91165	0.261176
10	0.5	308.2	11.046	1.816	1.198	1.046	0.528	7.358	1.02		3.58404	0.589228	0.388709	0.33939	0.171317	2.38741	0.330954
10	1	283.6	10.949	2.076	1.276	0.949	0.548	7.899	0.974		3.86072	0.732017	0.449929	0.334626	0.19323	2.78526	0.343441
10	1	264.1	10.383	2.028	1.332	0.993	0.496	11.386	1.028		3.93147	0.767891	0.504354	0.375994	0.187808	4.31125	0.389246
10	1	302.5	13.13	2.064	1.487	1.483	0.637	11.08	1.109		4.3405	0.682314	0.49157	0.490248	0.210579	3.66281	0.366612
10	1	283.9	11.802	1.772	1.211	1.478	0.53	10.042	1.047		4.1571	0.624163	0.426559	0.520606	0.186685	3.53716	0.368792
10	1	298.6	13.407	2.005	1.294	0.906	0.611	10.249	0.936		4.48995	0.671467	0.433356	0.303416	0.204622	3.43235	0.313463
10	1	319.4	13.161	2.136	1.339	1.509	0.654	9.894	1.142		4.12054	0.668754	0.419224	0.472448	0.204759	3.09768	0.357545
10	1.5	322.3	12.84	1.987	1.257	1.191	0.57	10.677	0.83		3.98387	0.616506	0.390009	0.369531	0.176854	3.31275	0.257524
10	1.5	316.3	13.615	2.303	1.538	1.883	0.626	10.63	1.187		4.30446	0.728106	0.486247	0.595321	0.197913	3.36073	0.375277
10	1.5	252.8	9.896	1.493	1.309	0.973	0.506	7.66	0.948		3.91456	0.590585	0.517801	0.384889	0.200158	3.03006	0.375
10	1.5	269.7	12.68	1.813	1.127	0.889	0.57	9.521	0.868		4.70152	0.672228	0.417872	0.329626	0.211346	3.53022	0.321839
10	1.5	264.5	10.942	1.898	1.222	0.631	0.478	7.859	0.819		4.13686	0.71758	0.462004	0.238563	0.180718	2.97127	0.309641
10	1.5	309.3	12.121	1.878	1.276	1.411	0.546	7.99	1.294		3.91885	0.607177	0.412544	0.456191	0.176528	2.58325	0.418364
10	2	252.5	9.091	1.527	1.293	1.371	0.525	7.62	0.98		3.6004	0.604752	0.512079	0.54297	0.207921	3.01782	0.388119
10	2	260	10.155	1.743	1.232	1.239	0.571	10.888	1.019		3.90577	0.670385	0.473846	0.476538	0.219615	4.18769	0.391923
10	2	278.5	11.267	1.99	1.059	0.667	0.512	8.55	1.357		4.0456	0.714542	0.380251	0.239497	0.183842	3.07002	0.487253
10	2	239.8	9.856	1.613	1.246	1.081	0.407	8.8	1.062		4.11009	0.672644	0.5196	0.450792	0.169725	3.66972	0.442869
10	2	240.8	10.208	1.581	1.097	0.853	0.399	9.08	1.173		4.2392	0.656561	0.455565	0.354236	0.165698	3.77076	0.487126
10	2	255.6	9.368	1.831	1.233	0.883	0.634	7.206	1.165		3.6651	0.716354	0.482394	0.345462	0.248044	2.81925	0.45579
18	0	382.6	13.092	2.644	1.34	1.801	0.841	10.488	0.929		3.42185	0.691061	0.350235	0.470727	0.219812	2.74124	0.242812
18	0	364.6	15.045	2.859	1.287	1.184	0.778	13.686	0.96		4.12644	0.784147	0.35299	0.324739	0.213385	3.7537	0.263302
18	0	368	15.103	2.538	1.768	1.386	0.857	9.352	1.007		4.10408	0.689674	0.480435	0.37663	0.23288	2.5413	0.273641
18	0	360.1	12.583	2.452	1.404	1.543	0.832	8.497	1.025		3.49431	0.680922	0.389892	0.428492	0.231047	2.35962	0.284643
18	0	366.4	14.003	2.845	1.431	1.136	0.816	9.33	1.009		3.82178	0.776474	0.390557	0.310044	0.222707	2.5464	0.275382
18	0	380.1	16.431	2.983	1.58	1.3	0.767	10.088	1.106		4.32281	0.784793	0.41568	0.342015	0.201789	2.65404	0.290976
18	0.25	314.3	11.578	2.285	1.461	1.323	0.714	8.943	0.952		3.68374	0.727012	0.464843	0.420935	0.227171	2.84537	0.302895
18	0.25	380.2	16.602	2.264	1.601	1.032	0.992	10.705	1.063		4.36665	0.595476	0.421094	0.271436	0.260915	2.81562	0.27959
18	0.25	308	11.904	2.264	1.374	1.427	0.419	9.816	0.999		3.86494	0.735065	0.446104	0.463312	0.136039	3.18701	0.324351
18	0.25	355.5	15.629	2.822	1.382	1.488	0.614	10.855	1.244		4.39634	0.793812	0.388748	0.418565	0.172714	3.05345	0.34993
18	0.25	311.1	11.428	2.209	1.325	1.269	0.585	7.739	0.939		3.67342	0.710061	0.425908	0.407907	0.188042	2.48762	0.301832
18	0.25	368.4	16.391	2.36	1.415	1.451	0.732	8.059	0.935		4.44924	0.640608	0.384093	0.393865	0.198697	2.18757	0.2538
18	0.5	352.7	14.655	2.405	1.408	1.064	0.715	12.28	1.187		4.15509	0.681883	0.399206	0.301673	0.202722	3.48171	0.336547
18	0.5	365.7	14.848	2.484	1.581	1.571	0.919	12.656	1.223		4.06016	0.679245	0.432322	0.429587	0.251299	3.46076	0.334427
18	0.5	327.1	12.307	2.135	1.321	1.062	0.784	9.817	1.019		3.76246	0.652706	0.403852	0.324671	0.239682	3.00122	0.311526
18	0.5	363.1	14.445	2.471	1.614	1.537	0.738	10.253	1.097		3.97824	0.680529	0.444506	0.423299	0.20325	2.82374	0.302121
18	0.5	307.9	12.341	2.377	1.295	1.204	0.682	10.786	1.004		4.00812	0.772004	0.420591	0.391036	0.2215	3.50309	0.32608
18	0.5	329.8	13.351	2.325	1.438	1.193	0.666	7.516	0.845		4.04821	0.704973	0.436022	0.361734	0.201941	2.27896	0.256216
18	1	313.9	11.254	2.068	1.264	1.262	0.67	10.026	1.183		3.58522	0.658809	0.402676	0.402039	0.213444	3.19401	0.376872
18	1	358.1	14.732	2.596	1.326	1.087	0.909	9.62	0.965		4.11393	0.724937	0.370288	0.303546	0.25384	2.6864	0.269478
18	1	330.5	13.906	2.259	1.26	1.558	0.799	12.156	0.993		4.20756	0.68351	0.381241	0.471407	0.241755	3.67806	0.300454
18	1	351.1	13.648	2.389	1.271	1.32	0.762	7.828	1.049		3.88721	0.680433	0.362005	0.375961	0.217032	2.22956	0.298775
18	1	288	10.082	1.868	1.185	0.933	0.595	7.895	1.01		3.50069	0.648611	0.411458	0.323958	0.206597	2.74132	0.350694
18	1	360.2	17.291	2.517	1.783	1.184	0.828	9.028	1.287		4.80039	0.698778	0.495003	0.328706	0.229872	2.50639	0.357301
18	1.5	347	13.3	2.502	1.501	1.129	0.755	10.33	1.024		3.83285	0.721037	0.432565	0.32536	0.217579	2.97695	0.295101
18	1.5	328.9	14.895	2.304	1.309	1.576	0.586	11.558	1.356		4.52873	0.700517	0.397993	0.479173	0.17817	3.51414	0.412283
18	1.5	324.8	14.976	2.115	1.436	1.176	0.585	12.556	1.16		4.61084	0.65117	0.442118	0.362069	0.180111	3.86576	0.357143
18	1.5	314.1	12.612	2.395	1.607	1.702	0.566	11.039	1.552		4.01528	0.762496	0.511621	0.541866	0.180197	3.51449	0.49411
18	1.5	308.3	10.785	2.07	1.292	1.519	0.923	10.561	0.992		3.49822	0.671424	0.419072	0.492702	0.299384	3.42556	0.321765
18	1.5	351	15.938	2.335	1.481	1.216	0.653	6.354	0.98		4.54074	0.665242	0.421937	0.346439	0.18604	1.81026	0.279202
18	2	361.2	14.1	2.237	1.486	0.989	0.763	9.56	1.366		3.90365	0.619324	0.411406	0.27381	0.21124	2.64673	0.378184
18	2	319.2	14.453	2.243	1.63	1.179	0.813	11.041	1.304		4.52788	0.702694	0.510652	0.369361	0.254699	3.45896	0.408521
18	2	336.5	15.572	2.512	1.44	1.176	0.712	13.069	1.266		4.62764	0.746508	0.427935	0.34948	0.21159	3.8838	0.376226
18	2	318.7	12.318	2.105	1.249	1.198	0.613	7.414	1.052		3.86508	0.660496	0.391905	0.375902	0.192344	2.32633	0.330091
18	2	279.6	10.49	1.926	1.302	1.261	0.635	8.652	1.281		3.75179	0.688841	0.465665	0.451001	0.22711	3.09442	0.458155
18	2	310.2	14.809	2.054	1.137	1.183	0.724	7.507	1.074		4.77402	0.662153	0.366538	0.381367	0.233398	2.42005	0.346228
