# Supplementary material for: Effects of dietary level of tannic acid and protein on internal organ weights and biochemical blood parameters of rats
Source: PLoS One. 2018 Jan 5;13(1):e0190769. doi: 10.1371/journal.pone.0190769 (PMC5755905; doi:10.1371/journal.pone.0190769)
Supplement: S2 Table — Raw data. (XLS) [file pone.0190769.s002.xls]

## Sheet: Biochemical blood indices
Crude protein, %	Tannic acid, %	Albumin, g/l	ALP, U/l	ALT, U/l	AST, U/l	Amylase, U/l	Total protein, g/l	Bilirubin, µmol/l	Chloride, mmol/l	CK, U/l	Phosphorus, mmol/l	GGTP, U/l	Glucose, mmol/l	Creatinine, µmol/l	LDH, U/l	Urea, mmol/l	Magnesium, mmol/l	Calcium, mmol/l	Iron, µmol/l	Cholesterol, mmol/l	HDL, mmol/l	Triacylglycerols, mmol/l	Cholinesterase, U/l	Uric acid, µmol/l
10	0	32	231	12	61.5	966	70	4.685	94	154	1.745	0.5	10.835	55.62	207	4.1	0.215	1.47	31.91	1.375	0.43	0.72	239	95.5
10	0	34	419.5	16.5	51	777.5	71	0	91	108.5	2.485	2	10.405	62.45	162.5	3.55	0.435	3.035	57.165	1.315	0.54	1.18	218	105.5
10	0	36.5	307.5	16.5	71	1217	80.5	10.125	105.5	83	3.4	2	19.34	58.43	151	4.25	0.745	3.595	35.085	2.3	1.02	1.855	276	403.5
10	0	41	519.5	7	74	1171.5	90	8.975	118.5	141	2.9	0	15.105	56.32	207	6.4	0.43	3.99	18.945	1.945	0.725	1.31	268.5	98
10	0	34	399	8	53	700	70	8.41	98	119	2.255	4	11.42	59.145	112	4.35	0.36	2.84	17.605	1.23	0.63	1.375	154.5	104
10	0	37	338	20.5	69.5	754	77	11.035	101.5	149.5	2.185	2	18.42	62.265	139.5	5.9	0.345	3.08	17.16	1.2	0.505	1.645	270.5	214
10	0.25	35	403.5	11.5	53.5	761	80.5	9.505	102	65.5	2.82	0	14.405	42.635	171.5	4.9	0.66	3.19	38.79	1.555	0.57	1.525	221.5	198
10	0.25	35	510.5	6	62	705	74.5	0	93.5	73	2.86	1	15.705	70.94	182	4.05	0.61	3.295	45.25	1.92	0.57	0.97	329.5	189
10	0.25	36.5	457	15.5	55	1134.5	76	10.8	99.5	88	2.71	5	13.435	49.935	153	4.25	0.425	3.24	20.47	1.88	0.75	1.57	218	204.5
10	0.25	37	450.5	12	60.5	644	78.5	9.765	98	174.5	2.605	0	19.285	62.965	230.5	5.8	0.655	3.365	57.27	1.575	0.575	1.065	306.5	149
10	0.25	35.5	282.5	7	58.5	581.5	74	3.115	106.5	104.5	2.515	0	15.845	67.105	140	4.3	0.31	3.16	29.575	1.21	0.455	0.865	231	113.5
10	0.25	37	463	11	53	940	80.5	1.76	93.5	90	2.65	2	17.18	77.25	159	4.4	0.57	3.425	49.06	1.655	0.575	1.43	296	171.5
10	0.5	36.5	321	11	60	898	76.5	2.14	99.5	97.5	2.225	0	12.96	56.415	132.5	5.7	0.405	3.035	36.65	1.9	0.53	0.98	275	130.5
10	0.5	35.5	367.5	9	59.5	849	75.5	9.415	107	94	2.44	0	16.475	54.665	152	4.35	0.52	3.345	27.18	1.45	0.6	1.38	264.5	138.5
10	0.5	35	310	13.5	52.5	630	74.5	8.315	107	78.5	2.85	5	17.01	48.14	90	6.6	0.39	2.985	8.71	1.28	0.55	0.895	263	188
10	0.5	43	527.5	21	80	1042.5	89.5	6.625	119.5	161.5	2.525	0	19.32	51.045	209.5	5.1	0.515	4.065	48.65	2.105	0.825	1.375	346	136.5
10	0.5	36	311.5	18	67	1032.5	80	4.555	97	243.5	2.37	0	12.77	55.185	173.5	4.1	0.75	3.23	38.225	1.93	0.56	1.4	308	87
10	0.5		419	23	94	987.5	77.5	21.03	103.5	155.5	2.665	0	18.84		223	4.7			41.245	1.455	0.675	2.635		231
10	1	36	534.5	11.5	62	849	77	7.77	100.5	115.5	2.385	0	15.015	56.405	186.5	3.9	0.64	3.065	38.13	1.345	0.465	0.97	211.5	148.5
10	1	33	222.5	6	68.5	824	71	2.66	94.5	61	1.83	0.5	17.325	49.485	271	3.85	0.545	3.06	31.365	1.345	0.46	0.675	191	163.5
10	1	33	976	3.5	56	1069.5	73	6.675	105	82	2.74	2	19.73	79.055	160	4.45	0.625	3.08	53.27	1.37	0.55	1.39	281.5	209
10	1	34.5	559.5	13.5	68.5	751.5	75	3.09	98.5	144.5	2.105	0	13.32	55.255	267.5	4.85	0.7	3.035	62.72	1.8	0.67	0.74	287.5	135
10	1	35.5	441.5	7.5	54	1034.5	77	4.825	99	64	2.285	0.5	19.015	58.73	135	5.1	0.69	3.355	48.405	1.65	0.655	1.395	241	214.5
10	1	33	346.5	14.5	50	1016.5	69	3.005	97	75	1.645	0	13.125	37.085	116.5	4.45	0.36	2.965	26.59					100
10	1.5	33.5	258	13.5	66.5	812	71	3.56	96.5	256	2.305	3	11.695	59.895	218	4.1	0.435	2.82	18.6	1.495	0.535	1.155	197.5	111
10	1.5	35.5	438.5	11	62.5	1079.5	79.5	6.41	95.5	58	2.325	0.5	16.6	65.745	145	3.45	0.635	3.03	58.68	1.63	0.585	1.56	271	115
10	1.5	35	409	13.5	64	863	74.5	9.93	97.5	99	2.67	3.5	16.415	58.575	152	3.45	0.635	3.395	22.225	1.555	0.695	0.53	277	135
10	1.5	36	359.5	10	69	985.5	76	4.425	98	56.5	2.69	1	16.72	54.055	153	3.25	0.79	3.23	50.545	2.03	0.615	1.645	218.5	207
10	1.5	34.5	857	14.5	68	943	77	14.015	98.5	148.5	2.45	6.5	14.72	51.405	181	4.85	0.64	3.135	18.645	1.66	0.67	1.51	210	120.5
10	1.5	34.5	188.5	16.5	77.5	846	76.5	27.29	108	273	1.4	0	16.84	60.71	414	3.45	0.66	3.105	26.135	1.31	0.42	0.845	196	209
10	2	31	286.5	0.5	59	651.5	73	6.1	96	47.5	2.69	3.5	14.155	58.86	140.5	3.05	0.555	2.885	25.935	1.43	0.545	0.63	216	98
10	2	31.5	319	2	52	845	71.5	0	100.5	57.5	2.15	0.5	14.49	55.36	96.5	2.8	0.845	2.95	46.495	1.14	0.395	0.905	260	81
10	2	35	340	5.5	73	821	76	5.645	106	49.5	3.265	1.5	15.675	56.23	129.5	5.25	0.77	3.19	22.88	1.735	0.3	1.015	178.5	191
10	2	32.5	315.5	3.5	68.5	739.5	69	7.935	97.5	28.5	2.365	1.5	16.385	54.105	126.5	1.75	0.535	3.18	18.555	1.635	0.84	0.51	116.5	73
10	2		349.5	12	112.5	776.5	72	13.875	94.5	57.5	2.085	0	13.875		446.5	5.25			48.915	1.93	0.64	1.07		128
10	2	33.5	277.5	0.5	57	572.5	73	5.62	107	44	3.3	2.5	15.32	56.095	142.5	3.85	0.59	2.86	31.605	1.61	0.555	1.02	249.5	104.5
18	0	32	462	4.5	67.5	678	70	0.005	99.5	96	2.55	0.5	13.39	57.82	151.5	5.7	0.52	2.89	17.725	1.215	0.35	1.15	292	171
18	0	35.5	301.5	14	55.5	911	80	2.205	94	108.5	2.805	0.5	18.7	62.79	137	5.3	0.54	3.095	21.47	1.62	0.585	1.135	356.5	216
18	0	35.5	330	9.5	62.5	946.5	75	6.34	100	141	2.73	0.5	12.06	60	172.5	7.45	0.495	2.76	9.7	1.295	0.665	0.89	293	143
18	0	34.5	358	10.5	59	557	69	3.04	102	180.5	2.63	3	18.01	49.505	102.5	3.25	0.505	3.055	43.81	1.47	0.63	1.44	203.5	149
18	0	35	314.5	59	5.5	626	77	2.8	107	75	2.58	0	13.24	73.57	209.5	7.75	0.235	3.08	41.54	1.17	0.62	1.085	284	239
18	0	36	338	10	62	891.5	77	14.035	100.5	155.5	2.25	0	12.055	64.445	238	6.6	0.575	3.055	15.08	1.27	0.625	0.875	315	109
18	0.25	38.5	421.5	4	68.5	902.5	84	5.355	119	64.5	3.395	1	19.17	51.345	192	6.1	0.47	3.555	9.79	1.105	0.525	0.76	220	243
18	0.25	36	297.5	12	72	855.5	76.5	1.91	99.5	62	2.63	2	14.36	50.31	101.5	7.05	0.62	3.065	8.935	1.385	0.455	1.025	279.5	128
18	0.25	36.5	356.5	4	62.5	1009.5	78.5	1.76	97.5	72.5	3.095	0	18.96	69.405	143	4.25	0.685	3.28	22.78	1.96	0.635	1.725	174.5	300
18	0.25	38	275.5	11	75	897	77	0.005	96	182.5	2.42	1	13.315	63.47	123	7.1	0.54	2.995	30.55	0.975	0.33	0.67	227	61
18	0.25	34.5	219	9	64.5	741	79	5.27	97.5	52	2.785	0	15.3	68.995	164.5	6.1	0.545	2.94	6.43	1.38	0.485	0.97	223	226
18	0.25	35.5	370	12	55.5	964.5	80.5	2.145	96.5	68	2.215	0	18.925	69.185	176.5	8.05	0.47	3.095	30.985	1.34	0.54	1.505	218	314.5
18	0.5	35	306	9	59.5	768.5	72	2.29	95.5	29.5	2.76	0	18.665	65.435	141.5	5.55	0.485	2.865	15.22	1.22	0.4	1.555	218	338
18	0.5	35	255	11	58.5	895.5	75	1.37	98.5	139	2.345	3	17.5	67.51	145.5	6.35	0.59	3.14	15.245	1.25	0.4	1.15	259	151
18	0.5	34.5	349	23	79.5	811	78	8.1	100.5	192.5	2.37	0.5	11.74	44.54	137	7.5	0.515	3.095	12.065	1.35	0.675	1	200	152
18	0.5	37	352.5	10	63.5	748	77	4.495	104.5	78.5	3.065	1	11.455	61.75	231.5	6.25	0.385	3.025	20.16	1.205	0.52	1.015	200	146
18	0.5	34.5	298.5	3.5	46	578	75	5.635	101.5	46	2.42	0	16.645	63.34	143.5	7.2	0.505	3.2	24.465	1.08	0.47	0.735	191.5	253.5
18	0.5	33.5	354.5	4.5	57.5	726.5	73.5	0	97.5	46	2.385	1	18.355	78.245	175.5	6.75	0.495	2.975	20.065	1.165	0.44	0.845	207	337.5
18	1	35	193	10.5	61.5	511	75.5	14.78	110.5	131.5	2.56	0	13.855	65.395	186.5	5.5	0.335	2.82	22.38	1.245	0.49	0.73	197.5	164.5
18	1	33	293	17	79	914	74.5	9.595	96.5	250	2.16	0	19.835	57.13	342	6.5	0.715	3.155	22.785	1.505	0.65	1.56	393.5	322
18	1	35	303	13	72.5	1073	77	16.26	102.5	189	1.905	0	11.475	52.36	225	6.35	0.635	3.145	12.48	0.98	0.44	1.365	282	66.5
18	1	41.5	481	3.5	61.5	812.5	85	10.545	120	74.5	2.685	0	17.635	60.39	214	7.6	0.54	3.945	14.35	1.42	0.725	1.045	299	271.5
18	1	33	600.5	6	57.5	587	71	5.655	104	52.5	2.275	2	17.85	61.515	150	5.45	0.215	2.89	14.89	0.78	0.3	0.965	195	156
18	1	37	229	13	66	895	77	6.335	101	95	2.345	0.5	15.365	59.685	183	7.35	0.49	3.145	16.545	1.375	0.595	0.665	219.5	153.5
18	1.5	33.5	288.5	6	54.5	553.5	78	8.885	109	49	2.66	1.5	15.69	66.9	127.5	6.1	0.265	2.63	21.155	1.165	0.41	1.63	243.5	199.5
18	1.5	37	211	22.5	78	579.325	80	14.42	113	220	2.085	1	16.165	55.485	277	7.8	0.67	3.215	15.945	1.47	0.735	1.695	240.5	119.5
18	1.5	36	283.5	21	77	1062	81	13.245	97.5	56.5	2.505	0	19.79	47.23	176	9.5	0.605	3.29	7.165	1.45	0.88	0.855	230.5	151.5
18	1.5	32.5	246.5	4.5	46.5	387.5	74	3.73	103	101	2.93	1.5	12.17	50.125	290	6.9	0.535	2.98	20.69	1.03	0.335	0.42	194
18	1.5	34	370	7	61	782.5	69	6.7	100	96.5	2.54	2.5	13.9	57.305	176	6.15	0.38	3.12	15.025	1.28	0.66	0.575	169	165.5
18	1.5	34.5	369.5	2.5	53.5	923	79	5.2	96.5	29	2.35	0.5	18.74	69.32	163	5.2	0.465	3.21	22.865	1.475	0.505	1.315	225	282.5
18	2	34.5	274	3.5	64.5	550.5	76	10.975	106	63	2.96	2	14.73	56.49	120.5	7.1	0.5	2.87	19.44	1.175	0.545	0.995	137.5	122
18	2	35	388.5	11.5	64	854	79	3.675	97	76	2.455	1	10.05	58.79	186.5	7.1	0.6	2.91	21.295	1.125	0.52	1.32	208.5	65
18	2	35.5	221.5	14	116.5	939	79.5	9.955	99.5	52.5	2.525	0	19.505	65.265	355	6.8	0.755	3.22	30.79	1.18	0.51	0.935	257	212.5
18	2	35	391	11	75	816.5	79	0.81	94.5	96	2.575	0	16.49	71.585	183	6.45	0.465	3.16	19.365	1.3	0.525	0.92	264	243
18	2	32.5	274	10.5	74.5	740.5	74	0	99	72.5	2.505	0	13.73	72.575	138	7.9	0.405	2.835	9.13	0.815	0.305	0.5	270.5	138
18	2	35.5	329	25.5	85	777.5	77	9.855	101.5	41	3.475	0	19.07	41.335	151	6.7	1.025	3.03	21.15	1.7	0.695	1.1	232	230.5
